# Supplementary material for: Failure to Eliminate Persistent Anaplasma marginale Infection from Cattle Using Labeled Doses of Chlortetracycline and Oxytetracycline Antimicrobials
Source: Vet Sci. 2021 Nov 20;8(11):283. doi: 10.3390/vetsci8110283 (PMC8621018; doi:10.3390/vetsci8110283)
Supplement: Supplementary file 1 [file vetsci-08-00283-s001.zip]

Archive with 1 entries (1 files):
- vetsci-1429335-supplementary.pdf
